# Supplementary material for: Pneumatic–Cable-Hybrid-Driven Multi-Mechanism End Effector and Cross-Surface Validation
Source: Biomimetics (Basel). 2026 Feb 12;11(2):140. doi: 10.3390/biomimetics11020140 (PMC12938715; doi:10.3390/biomimetics11020140)
Supplement: Supplementary file 1 [file biomimetics-11-00140-s001.zip]

Archive with 1 entries (1 files):
- biomimetics-4134726-supplementary.pdf
